# Supplementary material for: Monocyte clusters suggestive of a chronic inflammatory phenotype are associated with reduced endothelial function in Veterans with respiratory symptoms
Source: PLoS One. 2026 Feb 10;21(2):e0338883. doi: 10.1371/journal.pone.0338883 (PMC12890113; doi:10.1371/journal.pone.0338883)
Supplement: S1 File — (RMD) [file pone.0338883.s009.Rmd]

---
title: "Monocyte Clusters"
output:
  html_notebook:
    toc: yes
    toc_float: yes
    theme: cerulean
    code_folding: hide
---

```{r Library, include=F}
library(tidyverse)
library(pheatmap)
library(RColorBrewer)
library(data.table)
library(tableone)
library(kableExtra)
library(rstatix)
library(lme4)
library(nlme)
library(emmeans)
library(DT)
library(gtsummary)

library(cluster)
library(factoextra)
library(ggfortify)
library(corrr)
library(REDCapR)


```


# Immunophenotyping {.tabeset}

## Descriptive Statisitics {.tabeset}

### Histograms
```{r}
results <- qc_continous(ImmunoData, selectedvars = c(
"CL_CD87", "INT_CD87", "NC_CD87", "CL_CD11b", "INT_CD11b", 
"NC_CD11b", "CL_CD192", "INT_CD192", "NC_CD192", "CL_CD195", 
"INT_CD195", "NC_CD195", "CL_HLADR", "INT_HLADR", "NC_HLADR", 
"CL_CD163", "INT_CD163", "NC_CD163"))
results$SummaryTable
results$Outliers


histograms <- ImmunoData %>%
  pivot_longer(cols = c(
"CL_CD87", "INT_CD87", "NC_CD87", "CL_CD11b", "INT_CD11b", 
"NC_CD11b", "CL_CD192", "INT_CD192", "NC_CD192", "CL_CD195", 
"INT_CD195", "NC_CD195", "CL_HLADR", "INT_HLADR", "NC_HLADR", 
"CL_CD163", "INT_CD163", "NC_CD163"),names_to = 'variable', values_to = 'value') %>%
  ggplot(aes(x = value)) +
  geom_histogram(bins = 30, fill = 'blue',color = 'black') +
  facet_wrap(~variable, scales = 'free') +
  theme_minimal()

print(histograms)


histograms <- ImmunoData %>%
  pivot_longer(cols = c(
"scaledCL_CD87", "scaledINT_CD87", "scaledNC_CD87", 
"scaledCL_CD11b", "scaledINT_CD11b", "scaledNC_CD11b", "scaledCL_CD192", 
"scaledINT_CD192", "scaledNC_CD192", "scaledCL_CD195", "scaledINT_CD195", 
"scaledNC_CD195", "scaledCL_HLADR", "scaledINT_HLADR", "scaledNC_HLADR", 
"scaledCL_CD163", "scaledINT_CD163", "scaledNC_CD163"),names_to = 'variable', values_to = 'value') %>%
  ggplot(aes(x = value)) +
  geom_histogram(bins = 30, fill = 'blue',color = 'black') +
  facet_wrap(~variable, scales = 'free') +
  theme_minimal()

print(histograms)


```

### Subsets
```{r}
results <- qc_continous(ImmunoData,selectedvars = c("Percent_CL", "Percent_INT", "Percent_NC"), 
                        use_facet_grid = T, selectedvars_levels = T)
results$plot
results$SummaryTable
results$Outliers


results <- qc_continous(ImmunoData,selectedvars = c("scaledPercent_CL", "scaledPercent_INT", "scaledPercent_NC"), 
                        use_facet_grid = T, selectedvars_levels = T)
results$plot
results$SummaryTable
results$Outliers


table <- 
  ImmunoData %>%
    tbl_summary(
    include = c("Percent_CL", "Percent_INT", "Percent_NC"),
    missing = "ifany",
    statistic = list(all_continuous() ~ "{mean} ({sd})"),
    digits = everything() ~ c(1,2)
  ) %>%
  add_n() %>% # add column with total number of non-missing observations# test for a difference between groups
 # modify_header(label = "**Basic Demographics**") %>% # update the column header %>%
  bold_labels()
table


```
### CD Markers 
```{r}
#boxplots of data, original and scaled 
results <- qc_continous(ImmunoData,selectedvars = c("CL_CD87", "INT_CD87", "NC_CD87", 
"CL_CD11b", "INT_CD11b", "NC_CD11b", "CL_CD192", "INT_CD192", 
"NC_CD192", "CL_CD195", "INT_CD195", "NC_CD195", "CL_HLADR", 
"INT_HLADR", "NC_HLADR", "CL_CD163", "INT_CD163", "NC_CD163"), 
                        use_facet_grid = T, selectedvars_levels = T)
results$plot
results$SummaryTable
results$Outliers

ImmunoData %>%
  select(Subject_ID,"CL_CD87", "INT_CD87", "NC_CD87", 
"CL_CD11b", "INT_CD11b", "NC_CD11b", "CL_CD192", "INT_CD192", 
"NC_CD192", "CL_CD195", "INT_CD195", "NC_CD195", "CL_HLADR", 
"INT_HLADR", "NC_HLADR", "CL_CD163", "INT_CD163", "NC_CD163") %>%
  pivot_longer(cols = c("CL_CD87", "INT_CD87", "NC_CD87", 
"CL_CD11b", "INT_CD11b", "NC_CD11b", "CL_CD192", "INT_CD192", 
"NC_CD192", "CL_CD195", "INT_CD195", "NC_CD195", "CL_HLADR", 
"INT_HLADR", "NC_HLADR", "CL_CD163", "INT_CD163", "NC_CD163"),
  names_to = c('subset','cd'),
  values_to = 'mfi',names_sep = '_') %>%
  ggplot(aes(x = subset, y = mfi)) +
  geom_boxplot()+
  facet_wrap(~cd, scales = 'free')


ImmunoData %>%
  select(Subject_ID,"scaledCL_CD87", "scaledINT_CD87", "scaledNC_CD87", 
"scaledCL_CD11b", "scaledINT_CD11b", "scaledNC_CD11b", "scaledCL_CD192", 
"scaledINT_CD192", "scaledNC_CD192", "scaledCL_CD195", "scaledINT_CD195", 
"scaledNC_CD195", "scaledCL_HLADR", "scaledINT_HLADR", "scaledNC_HLADR", 
"scaledCL_CD163", "scaledINT_CD163", "scaledNC_CD163") %>%
  pivot_longer(cols = c("scaledCL_CD87", "scaledINT_CD87", "scaledNC_CD87", 
"scaledCL_CD11b", "scaledINT_CD11b", "scaledNC_CD11b", "scaledCL_CD192", 
"scaledINT_CD192", "scaledNC_CD192", "scaledCL_CD195", "scaledINT_CD195", 
"scaledNC_CD195", "scaledCL_HLADR", "scaledINT_HLADR", "scaledNC_HLADR", 
"scaledCL_CD163", "scaledINT_CD163", "scaledNC_CD163"),
  names_to = c('subset','cd'),
  values_to = 'mfi',names_sep = '_') %>%
  ggplot(aes(x = subset, y = mfi)) +
  geom_boxplot()+
  facet_wrap(~cd, scales = 'free')


#boxplots of data, original and scaled 
results <- qc_continous(ImmunoData,selectedvars = c("scaledCL_CD87", "scaledINT_CD87", "scaledNC_CD87", 
"scaledCL_CD11b", "scaledINT_CD11b", "scaledNC_CD11b", "scaledCL_CD192", 
"scaledINT_CD192", "scaledNC_CD192", "scaledCL_CD195", "scaledINT_CD195", 
"scaledNC_CD195", "scaledCL_HLADR", "scaledINT_HLADR", "scaledNC_HLADR", 
"scaledCL_CD163", "scaledINT_CD163", "scaledNC_CD163"), 
                        use_facet_grid = T, selectedvars_levels = T)
results$plot
results$SummaryTable
results$Outliers


#Table of non-scaled MFI
zz <- ImmunoData %>%
  select(Subject_ID, EOHSI_ID,all_of(mfi_columns)) %>%
  pivot_longer(cols = all_of(mfi_columns),
               names_to = c('subset','cd'),
               values_to = 'mfi',names_sep = '_')

zz2 <- zz %>%
  pivot_wider(id_cols = c(Subject_ID, EOHSI_ID, subset),
              names_from = c(cd), values_from = mfi,
              names_prefix = 'mfi') 
table <- 
  zz2 %>%
  tbl_summary(
    include = c("subset", "mfiCD87", "mfiCD11b", 
                "mfiCD192", "mfiCD195", "mfiHLADR", "mfiCD163"),
    missing = "ifany",
    by = 'subset',
    statistic = list(all_continuous() ~ "{mean} ({sd})"),
    digits = everything() ~ c(1,2)
  ) %>%
  add_n() %>% # add column with total number of non-missing observations# test for a difference between groups
  # modify_header(label = "**Basic Demographics**") %>% # update the column header %>%
  add_p() %>%
  bold_labels()
table


```


```{r}
Monocytes.long <- ImmunoData %>%
  select(Subject_ID,"scaledCL_CD87", "scaledINT_CD87", "scaledNC_CD87", 
"scaledCL_CD11b", "scaledINT_CD11b", "scaledNC_CD11b", "scaledCL_CD192", 
"scaledINT_CD192", "scaledNC_CD192", "scaledCL_CD195", "scaledINT_CD195", 
"scaledNC_CD195", "scaledCL_HLADR", "scaledINT_HLADR", "scaledNC_HLADR", 
"scaledCL_CD163", "scaledINT_CD163", "scaledNC_CD163") %>%
  pivot_longer(cols = c("scaledCL_CD87", "scaledINT_CD87", "scaledNC_CD87", 
"scaledCL_CD11b", "scaledINT_CD11b", "scaledNC_CD11b", "scaledCL_CD192", 
"scaledINT_CD192", "scaledNC_CD192", "scaledCL_CD195", "scaledINT_CD195", 
"scaledNC_CD195", "scaledCL_HLADR", "scaledINT_HLADR", "scaledNC_HLADR", 
"scaledCL_CD163", "scaledINT_CD163", "scaledNC_CD163"),
  names_to = c('subset','cd'),
  values_to = 'scaledmfi',names_sep = '_') 


heatmap_data <- Monocytes.long %>%
  group_by(subset,cd) %>%
  summarise(mean = mean(scaledmfi)) %>%
  pivot_wider(names_from = subset,
              values_from = mean) %>%
  column_to_rownames('cd')

rownames(heatmap_data)

```

```{r}

col_annotation <- data.frame(subset = colnames(heatmap_data))
annotation_colors <- list(subset = c('CL' = 'red','INT' = 'blue','NC' = 'green'))

breaks<-seq(-1,1,0.01)*1


pheatmap(heatmap_data,
         scale = 'row',
         clustering_distance_rows = 'euclidean',
         clustering_method = 'ward.D',
         color = rev(colorRampPalette(brewer.pal(7,"RdBu"))(length(breaks))),
         annotation_col= col_annotation,
         annotation_colors = annotation_colors,
        annotation_legend = T,
        show_rownames = T,
        show_colnames = F,
        cluster_cols = F,
        cluster_rows = T)

```


### Heatmap
```{r}
CD.Heatmap <- subset(ImmunoData, select = c(
  'EOHSI_ID',
                        
 "scaledCL_CD87", "scaledINT_CD87", "scaledNC_CD87", 
"scaledCL_CD11b", "scaledINT_CD11b", "scaledNC_CD11b", "scaledCL_CD192", 
"scaledINT_CD192", "scaledNC_CD192", "scaledCL_CD195", "scaledINT_CD195", 
"scaledNC_CD195", "scaledCL_HLADR", "scaledINT_HLADR", "scaledNC_HLADR", 
"scaledCL_CD163", "scaledINT_CD163", "scaledNC_CD163"
))
CD.Heatmap<- CD.Heatmap[complete.cases(CD.Heatmap),]


zz3 <- df2 %>%
  pivot_wider(id_cols = c(Subject_ID,EOHSI_ID,subset),
              names_from = cd,
              values_from = scaled)

#
xx<- subset(zz3,
            select = c(
              "CD11b", "CD163", "CD192", "CD195", "CD87", 
              "HLADR"))

xx <- xx[complete.cases(xx),]
annot<-zz3[rownames(xx),]
ord<-with(annot,order(subset, EOHSI_ID
))
rownames(xx) <- paste0(annot$Subject_ID, annot$subset)
annot <- as.data.frame(annot)
rownames(annot) <- paste0(annot$Subject_ID, annot$subset)

breaks<-seq(-1,1,0.01)*1.5

pheatmap(t(xx)[,ord], 
         cluster_cols=F,
         annotation_col=subset(annot[ord,],select=c(subset )),
         gaps_col=which(!duplicated(annot[ord,c('subset')]))[-1]-1,
         annotation_colors=list(subset=c(CL="#D55E00",INT="#009E73",NC="#0072B2")),
         scale = 'row', breaks=breaks,
         color=rev(colorRampPalette(brewer.pal(7,"RdBu"))(length(breaks))),
         clustering_distance_rows="euclidean",
         #clustering_distance_cols = 'euclidean',
         clustering_method="ward.D2",show_colnames=F)

```

### Pairwise Comparisons
```{r}

model <- lm(scaledmfi ~ cd*subset, data = Monocytes.long)
emm <- emmeans(model, ~ subset | cd)
comparisons <- pairs(emm)
summary(comparisons, adjust = 'bonferroni')

```

### Lymphocytes 
```{r}
#Lympocyte Data
results <- qc_continous(ImmunoData,selectedvars = c('Percent_CD4tcells', 'Percent_CD8tcells','Percent_CD19CD74',
                                                    'Percent_CD3CD4CD74','Percent_CD3CD8CD74'), 
                        use_facet_grid = F, selectedvars_levels = T)
results$plot
results$SummaryTable
results$Outliers


table <- 
  ImmunoData %>%
    tbl_summary(
    include = c('Percent_CD4tcells', 'Percent_CD8tcells','Percent_CD19CD74',
                                                    'Percent_CD3CD4CD74','Percent_CD3CD8CD74'),
    label = list(
      Percent_CD4tcells = 'Helper T Cells',
      Percent_CD8tcells = 'Cytotoxic T Cells',
      Percent_CD19CD74 = 'Activated B-cells',
      Percent_CD3CD4CD74 = 'Activated Helper T Cells',
      Percent_CD3CD8CD74 = 'Activated Cytotoxic T Cells'
    ),
    missing = "ifany",
    statistic = list(all_continuous() ~ "{mean} ({sd})"),
    digits = everything() ~ c(1,2)
  ) %>%
  add_n() %>% # add column with total number of non-missing observations# test for a difference between groups
 # modify_header(label = "**Basic Demographics**") %>% # update the column header %>%
  bold_labels()
table


```


```{r}

cordata <- ImmunoData %>%
  select("Percent_CL", "Percent_INT", "Percent_NC",
         'Percent_CD4tcells', 'Percent_CD8tcells','Percent_CD19CD74') %>%
  dplyr::rename(CL =Percent_CL,
                INT = Percent_INT,
                NC = Percent_NC,
                THelper = Percent_CD4tcells,
                Cytoxic = Percent_CD8tcells,
                ActivatedBcell = Percent_CD19CD74)

cor_type <- 'pearson'

cor_matrix <- round(cor(cordata, use = 'complete.obs', method = cor_type),3)
p_matrix <- round(corrplot::cor.mtest(cordata, conf.level = 0.95, method = cor_type)$p,3)

print(cor_matrix)

corrplot::corrplot(cor_matrix, method = 'color', type = 'upper', tl.col = 'black', tl.srt = 45,
                   p.mat = p_matrix, sig.level = 0.05)


#some significant correlations:
ggplot(ImmunoData, aes(x = Percent_CL, y = Percent_CD19CD74)) + geom_point() +geom_smooth(method ='lm', se =F)
ggplot(ImmunoData, aes(x = Percent_INT, y = Percent_CD19CD74)) + geom_point() +geom_smooth(method ='lm', se =F)
ggplot(ImmunoData, aes(x = Percent_NC, y = Percent_CD19CD74)) + geom_point() +geom_smooth(method ='lm', se =F)

ggplot(ImmunoData, aes(x = Percent_CD4tcells, y = Percent_CD19CD74)) + geom_point() +geom_smooth(method ='lm', se =F)
ggplot(ImmunoData, aes(x = Percent_CD8tcells, y = Percent_CD19CD74)) + geom_point() +geom_smooth(method ='lm', se =F)


```


# Quality Control {.tabset}

  - QC of variables explored for this analysis 
  
## QC {.tabset}

### Demos and Deployments 

```{r}
results <- qc_categorical(FinalData, c("sex", "race",'ethnicity', 
"Cigarettes_100", "mMRC", 'symptoms_4','symptoms_5'))
results$plot
print(results$SummaryTable,format = 'f',showAllLevels = T)

results <- qc_continous(FinalData,selectedvars = c("age", "bmi"))
results$plot
results$SummaryTable
results$Outliers
```

```{r}
results <- qc_continous(FinalData,selectedvars = c("total_deployment_days", "years_since_first_deploy",
                                                    'years_since_last_deploy'))
results$plot
results$SummaryTable
results$Outliers
```

### PFT and DLcO 
```{r}
results <- qc_continous(FinalData,selectedvars = c('fvc.prebd_Initial',"fvcPreBD_pp_GLI_Initial",
                                                   'fev1.prebd_Initial', "fev1PreBD_pp_GLI_Initial",
                "fev1fvc.prebd_Initial", 'average_feno'))
results$plot
results$SummaryTable
results$Outliers

results <- qc_continous(FinalData,selectedvars = c('dlco_Initial',"dlco_ppHgbCorr_GLI_Initial",'rv_Initial',
                "rv_pp", 'tlc_Initial',"tlc_pp", 'rvtlc_Initial','rvtlc_pp',
                'FVCDLCO_gli','FVCDLCO_CM','FVCDLCO_miller'))
results$plot
results$SummaryTable
results$Outliers

```

### FOT
```{r}
results <- qc_continous(FinalData,selectedvars = c('r_5_value_Initial','r_20_value_Initial','r_5_20_value_Initial',
         'x_5_value_Initial','x_20_value_Initial','ax_value_Initial',
         'r5_pp_Initial','r20_pp_Initial','x5_pp_Initial','ax_pp_Initial'))
results$plot
results$SummaryTable
results$Outliers

table(FinalData$grade_Initial)

```

### FMD
```{r}
results <- qc_continous(FinalData,selectedvars = c(
         "FMD_cuff_Initial",'Vasodilation_Nitro_Initial', 'FMDNMD'))
results$plot
results$SummaryTable
results$Outliers
```

### Echo 
```{r}
results <- qc_continous(FinalData,selectedvars = c('Strain_rest_Initial','EA_rest_Initial'))
results$plot
results$SummaryTable
results$Outliers
```

### CPET

```{r}
results <- qc_continous(FinalData,selectedvars = c('Meas_VEVCO2Slope_Initial','AT_VO2Kg_Initial','RC_VO2Kg_Initial',
               'Max_VO2Kg_Initial','AT_Power_Initial','RC_Power_Initial','Max_Power_Initial','PercentPred_VO2Kg_Initial'))
results$plot
results$SummaryTable
results$Outliers

results <- qc_continous(FinalData,selectedvars = c('vo2_kg_0_CPXvo2_Initial','vo2_kg_20_CPXvo2_Initial','vo2_kg_40_CPXvo2_Initial','vo2_kg_60_CPXvo2_Initial',
         'vo2_kg_80_CPXvo2_Initial', 'vo2_kg_100_CPXvo2_Initial'),selectedvars_levels = T,use_facet_grid = T)
results$plot
results$SummaryTable
results$Outliers


results <- qc_continous(FinalData,selectedvars = c("petco2_0_CPXvo2_Initial", 
"petco2_20_CPXvo2_Initial", "petco2_40_CPXvo2_Initial", "petco2_60_CPXvo2_Initial", 
"petco2_80_CPXvo2_Initial", "petco2_100_CPXvo2_Initial"),selectedvars_levels = T,use_facet_grid = T)
results$plot
results$SummaryTable
results$Outliers
```


# Overall Demo/Exposure Table
```{r}
table <- 
  FinalData %>%
    tbl_summary(
    include = c("age", "bmi", "sex", "race",'ethnicity', 
"Smoking_status",'Smoking_simple','Pack_years', "mMRC",'symptoms_4', "total_deployment_days", "years_since_first_deploy", 
"years_since_last_deploy",
NHIS_1,NHIS_2,NHIS_3,NHIS_4,NHIS_5,
symptom_component_score, activity_component_score, impact_component_score, total_component_score,
burnpit,burnpit_duties,blast_ied,breath_smoke,breath_vehicle,refueling,duststorms),
   label = list(
      Cigarettes_100 = 'ever smoker',
      mMRC = 'mMRC',
      symptoms_4 = 'Current shortness of breath?',
      NHIS_1 = 'How difficult is it to run or jog 1 mile on a level surface?',
      NHIS_2 = 'How difficult is it to walk on a level surface for one mile?',
      NHIS_3 = 'How difficult is it to walk a 1/4 of a mile (about 3 city blocks)?',
      NHIS_4 = 'How difficult is it to walk up a hill or incline?',
      NHIS_5 = 'How difficult is it to walk up 10 steps or climb a flight of stairs?',
      burnpit = 'Were you near a burn pit (on the base or close enough to the base for you to see the smoke)?',
      burnpit_duties = 'Did your duties include the burn pit? ',
      blast_ied = 'Were you ever close enough to feel the blast of an IED (improvised explosive device) or other explosive device?',
      breath_smoke = 'Were you near heavy smoke from weapons, markers or other combat items that made breathing difficult?',
      breath_vehicle = 'Were you in a convoy or other vehicle operations one or more times per week where you felt you breathed in large amounts of dust or vehicle exhaust fumes?',
      refueling = 'Did you perform refuling operations on a daily basis?',
      duststorms = 'During your deployment(s), how often did you experience dust storms?'
    ),
    statistic = list(all_continuous() ~ "{mean} ({sd})"),
    digits = everything() ~ c(1,2)

  )

table


```


# PCA {.tabset}

## Clustering {.tabset}
```{r}
pca_res <- prcomp(FinalData %>% select(
 #"scaledPercent_CL", "scaledPercent_INT", "scaledPercent_NC",
"scaledCL_CD87", "scaledINT_CD87", "scaledNC_CD87", 
"scaledCL_CD11b", "scaledINT_CD11b", "scaledNC_CD11b", "scaledCL_CD192", 
"scaledINT_CD192", "scaledNC_CD192", "scaledCL_CD195", "scaledINT_CD195", 
"scaledNC_CD195", "scaledCL_HLADR", "scaledINT_HLADR", "scaledNC_HLADR", 
"scaledCL_CD163", "scaledINT_CD163",'scaledNC_CD163'
),scale. =F, center = F)

autoplot(pca_res,
         data = FinalData,
        # color = 'HC4.cluster',
        # shape = 'mMRC',
         alpha =.7,
         loadings = T,
         loading.labels = T,
         loadings.color = 'black',
         loadings.label.color = 'black',
         loadings.label.repel = T)

pca_res
summary(pca_res)


```


```{r}
#determine optimnal number of pca_scores to choose and clusters

fviz_screeplot(pca_res, ncp=14,linecolor = 'red', barfill  = '#004949', 
               barcolor ='#004949', xlab = "Dimension", 
               ylab = '% varicance',
               main = 'Reduction of components')


#also look at Cumulative Proportion of varaince (target >80%)
get_eigenvalue(pca_res)


#optimal cluster #'s with different pca_scores selected
fviz_nbclust(pca_res$x[,1:6], FUN = hcut, method = 'silhouette',k.max = 10)


#contributions to each dimension 
fviz_contrib(pca_res,
             choice = "var",
             axes = 1,
             top = 10, barfill  = '#004949',fill ='#004949')


fviz_contrib(pca_res,
             choice = "var",
             axes = 2,
             top = 10, barfill  = '#004949',fill ='#004949')

fviz_contrib(pca_res,
             choice = "var",
             axes = 3,
             top = 10, barfill  = '#004949',fill ='#004949')

fviz_contrib(pca_res,
             choice = "var",
             axes = 4,
             top = 10, barfill  = '#004949',fill ='#004949')


```


```{r}
##clustering based on pca

pca_scores <- pca_res$x[,1:6]

pca_hc <- hclust(dist(pca_scores,method = 'euclidean'),method = 'ward.D')

plot(pca_hc,labels = F)
rect.hclust(pca_hc,k = 2, border = c('red','blue'))
rect.hclust(pca_hc,k = 4, border = c('#faad00','#009E73','#0072B2','#CC79A7'))

#clusters
clusters <- cutree(pca_hc, k = 2)
clusters2 <- cutree(pca_hc, k = 4)

FinalData <- FinalData %>%
  mutate(Cluster = as.character(clusters),
         SubCluster = as.character(clusters2)) %>%
  mutate(
    Cluster = case_when(
      Cluster == '1' ~'2',
      Cluster == '2' ~'1'
    ),
    SubCluster = case_when(
      SubCluster == '1' ~ '2B',
      SubCluster == '2' ~ '2A',
      SubCluster == '3' ~ '1B',
      SubCluster == '4' ~ '1A'
  )) %>%
  mutate(SubCluster = factor(SubCluster,levels = c('1A','1B','2A','2B')))


```
```{r}
library(dendextend)

dend <- as.dendrogram(pca_hc)
dend <- color_branches(dend, k = 4, col = c('#faad00','#009E73','#0072B2','#CC79A7'))
plot(dend)


```


```{r}
#labeling my pca clusters

#FinalData <- FinalData %>%
 # mutate(Cluster = case_when(
  #  Cluster == 1 ~ 'Mixed',
   # Cluster == 2 ~ 'High-NC195',
   # Cluster == 3 ~ 'High-87/11b/192'))
```

```{r}
autoplot(pca_res,
         data = FinalData,
         shape = 'Cluster',
         color = 'SubCluster',
         alpha =.7,
         loadings =F,
         loading.labels = T,
         loadings.color = 'black',
         loadings.label.color = 'black',
         loadings.label.repel = T) +
  scale_color_manual(values = c('#faad00','#009E73','#0072B2','#CC79A7'))

```
```{r}
FinalData <- FinalData %>%
  mutate(Cluster = as.factor(Cluster),
         SubCluster = as.factor(SubCluster))

levels(FinalData$Cluster)
levels(FinalData$SubCluster)
```


```{r}
table <- 
  FinalData %>%
    tbl_summary(
    include = c(Cluster,
                "Percent_CL", "Percent_INT", "Percent_NC",
   # "scaledPercent_CL", "scaledPercent_INT", "scaledPercent_NC",
"CL_CD87", "INT_CD87", "NC_CD87", 
"CL_CD11b", "INT_CD11b", "NC_CD11b", "CL_CD192", "INT_CD192", 
"NC_CD192", "CL_CD195", "INT_CD195", "NC_CD195", "CL_HLADR", 
"INT_HLADR", "NC_HLADR", "CL_CD163", "INT_CD163", "NC_CD163"),
    by = Cluster, # split table by group
    missing = "ifany",
    digits = everything() ~ c(1,2)
  ) %>%
  add_overall() %>%
  add_n() %>% # add column with total number of non-missing observations
  add_p() %>% # test for a difference between groups
 # modify_header(label = "**Basic Demographics**") %>% # update the column header %>%
  bold_labels()
table


table2 <- 
  FinalData %>%
    tbl_summary(
    include = c(SubCluster,
                "Percent_CL", "Percent_INT", "Percent_NC",
   # "scaledPercent_CL", "scaledPercent_INT", "scaledPercent_NC",
"CL_CD87", "INT_CD87", "NC_CD87", 
"CL_CD11b", "INT_CD11b", "NC_CD11b", "CL_CD192", "INT_CD192", 
"NC_CD192", "CL_CD195", "INT_CD195", "NC_CD195", "CL_HLADR", 
"INT_HLADR", "NC_HLADR", "CL_CD163", "INT_CD163", "NC_CD163"),
    by = SubCluster, # split table by group
    missing = "ifany",
    digits = everything() ~ c(1,2)
  ) %>%
  add_overall() %>%
  add_n() %>% # add column with total number of non-missing observations
  add_p() %>% # test for a difference between groups
 # modify_header(label = "**Basic Demographics**") %>% # update the column header %>%
  bold_labels()
table2


```


```{r}
#For main Clusters
#All pairwise comparisons with correction for the table above:
xx <- FinalData %>%
  select(Subject_ID,Cluster,
         "CL_CD87", "INT_CD87", "NC_CD87", 
         "CL_CD11b", "INT_CD11b", "NC_CD11b", "CL_CD192", "INT_CD192", 
         "NC_CD192", "CL_CD195", "INT_CD195", "NC_CD195", "CL_HLADR", 
         "INT_HLADR", "NC_HLADR", "CL_CD163", "INT_CD163", "NC_CD163") %>%
  pivot_longer(cols = c("CL_CD87", "INT_CD87", "NC_CD87", 
                        "CL_CD11b", "INT_CD11b", "NC_CD11b", "CL_CD192", "INT_CD192", 
                        "NC_CD192", "CL_CD195", "INT_CD195", "NC_CD195", "CL_HLADR", 
                        "INT_HLADR", "NC_HLADR", "CL_CD163", "INT_CD163", "NC_CD163"),
               names_to = c('Subset','CD_Marker'),
               values_to = 'mfi',names_sep = '_') 


#####
# Function to perform pairwise comparisons for a given subset and CD marker
perform_pairwise_comparisons <- function(data, subset, cd_marker) {
  # Subset the data for the specific combination
  subset_data <- data[data$Subset == subset & data$CD_Marker == cd_marker, ]
  
  # Fit the model
  model <- lm(mfi ~ Cluster, data = subset_data)
  
  # Perform pairwise comparisons with Bonferroni adjustment
  emmeans_results <- emmeans(model, pairwise ~ Cluster, adjust = "bonferroni")
  
  # Return the summary of contrasts
  return(summary(emmeans_results$contrasts))
}

# List of subsets and CD markers
subsets <- c("CL", "INT", "NC")
cd_markers <- c("CD87", "CD11b", "CD192", "CD195", "HLADR", "CD163")

# Perform pairwise comparisons for all combinations
pairwise_results <- lapply(subsets, function(subset) {
  lapply(cd_markers, function(cd_marker) {
    perform_pairwise_comparisons(xx, subset, cd_marker)
  })
})

# Name the results for easier reference
names(pairwise_results) <- subsets
for (i in seq_along(subsets)) {
  names(pairwise_results[[i]]) <- cd_markers
}

# Example: Print results for CD87 in the classical subset
#print(pairwise_results$CL$CD87)
#print(pairwise_results$CL$CD11b)

# Function to extract and format pairwise comparison results into a tidy data frame
extract_results <- function(pairwise_results) {
  results_list <- list()
  
  for (subset in names(pairwise_results)) {
    for (cd_marker in names(pairwise_results[[subset]])) {
      # Extract results for the current combination
      result <- pairwise_results[[subset]][[cd_marker]]
      
      # Convert to data frame and add metadata
      df <- as.data.frame(result)
      df <- df %>%
        mutate(Subset = subset, CD_Marker = cd_marker) %>%
        select(Subset, CD_Marker, everything())
      
      # Append to the list
      results_list <- append(results_list, list(df))
    }
  }
  
  # Combine all results into a single data frame
  final_results <- bind_rows(results_list)
  return(final_results)
}

# Extract and format the results
formatted_results <- extract_results(pairwise_results)

```

```{r}
x <- as.data.frame(formatted_results) %>%
  mutate_if(is.numeric, ~round(., 3))

kable(x)
```

```{r}
#For Sub-Clusters
#All pairwise comparisons with correction for the table above:
xx <- FinalData %>%
  select(Subject_ID,SubCluster,
         "CL_CD87", "INT_CD87", "NC_CD87", 
         "CL_CD11b", "INT_CD11b", "NC_CD11b", "CL_CD192", "INT_CD192", 
         "NC_CD192", "CL_CD195", "INT_CD195", "NC_CD195", "CL_HLADR", 
         "INT_HLADR", "NC_HLADR", "CL_CD163", "INT_CD163", "NC_CD163") %>%
  pivot_longer(cols = c("CL_CD87", "INT_CD87", "NC_CD87", 
                        "CL_CD11b", "INT_CD11b", "NC_CD11b", "CL_CD192", "INT_CD192", 
                        "NC_CD192", "CL_CD195", "INT_CD195", "NC_CD195", "CL_HLADR", 
                        "INT_HLADR", "NC_HLADR", "CL_CD163", "INT_CD163", "NC_CD163"),
               names_to = c('Subset','CD_Marker'),
               values_to = 'mfi',names_sep = '_') 

#####
# Function to perform pairwise comparisons for a given subset and CD marker
perform_pairwise_comparisons <- function(data, subset, cd_marker) {
  # Subset the data for the specific combination
  subset_data <- data[data$Subset == subset & data$CD_Marker == cd_marker, ]
  
  # Fit the model
  model <- lm(mfi ~ SubCluster, data = subset_data)
  
  # Perform pairwise comparisons with Bonferroni adjustment
  emmeans_results <- emmeans(model, pairwise ~ SubCluster, adjust = "bonferroni")
  
  # Return the summary of contrasts
  return(summary(emmeans_results$contrasts))
}

# List of subsets and CD markers
subsets <- c("CL", "INT", "NC")
cd_markers <- c("CD87", "CD11b", "CD192", "CD195", "HLADR", "CD163")

# Perform pairwise comparisons for all combinations
pairwise_results <- lapply(subsets, function(subset) {
  lapply(cd_markers, function(cd_marker) {
    perform_pairwise_comparisons(xx, subset, cd_marker)
  })
})

# Name the results for easier reference
names(pairwise_results) <- subsets
for (i in seq_along(subsets)) {
  names(pairwise_results[[i]]) <- cd_markers
}

# Example: Print results for CD87 in the classical subset
#print(pairwise_results$CL$CD87)
#print(pairwise_results$CL$CD11b)

# Function to extract and format pairwise comparison results into a tidy data frame
extract_results <- function(pairwise_results) {
  results_list <- list()
  
  for (subset in names(pairwise_results)) {
    for (cd_marker in names(pairwise_results[[subset]])) {
      # Extract results for the current combination
      result <- pairwise_results[[subset]][[cd_marker]]
      
      # Convert to data frame and add metadata
      df <- as.data.frame(result)
      df <- df %>%
        mutate(Subset = subset, CD_Marker = cd_marker) %>%
        select(Subset, CD_Marker, everything())
      
      # Append to the list
      results_list <- append(results_list, list(df))
    }
  }
  
  # Combine all results into a single data frame
  final_results <- bind_rows(results_list)
  return(final_results)
}

# Extract and format the results
formatted_results <- extract_results(pairwise_results)

```

```{r}
x <- as.data.frame(formatted_results) %>%
  mutate_if(is.numeric, ~round(., 3))

kable(x)


#can also run this on every comparison if unsure - this is a slight more simple version that is equavelent (roughly) to what is run above, but may be easier to explain in the paper?
#pairwise.wilcox.test(FinalData$NC_CD195, FinalData$SubCluster, p.adjust.method = "bonferroni")

```
## Group Comparisons {.tabset}

### Lympocytes
```{r}
table <- 
  FinalData %>%
    tbl_summary(
    include = c(Cluster,
               Percent_CD4tcells, Percent_CD8tcells,Percent_CD19CD74,Percent_CD3CD4CD74,Percent_CD3CD8CD74),
    by = Cluster, # split table by group
    missing = "ifany",
    statistic = list(all_continuous() ~ "{mean} ({sd})"),
    digits = everything() ~ c(1,2)
  ) %>%
  add_overall() %>%
  add_n() %>% # add column with total number of non-missing observations
  add_p() %>% # test for a difference between groups
 # modify_header(label = "**Basic Demographics**") %>% # update the column header %>%
  bold_labels()
table


table2 <- 
  FinalData %>%
    tbl_summary(
    include = c(SubCluster,
               Percent_CD4tcells, Percent_CD8tcells,Percent_CD19CD74,Percent_CD3CD4CD74,Percent_CD3CD8CD74),
    by = SubCluster, # split table by group
    missing = "ifany",
    digits = everything() ~ c(1,2)
  ) %>%
  add_overall() %>%
  add_n() %>% # add column with total number of non-missing observations
  add_p() %>% # test for a difference between groups
 # modify_header(label = "**Basic Demographics**") %>% # update the column header %>%
  bold_labels()
table2


```


### NO
```{r}
table <- 
  FinalData %>%
    tbl_summary(
    include = c(Cluster,
               Pre_1_Nitrite,Post_1_Nitrite,
                  Pre_1_Nitrate,Post_1_Nitrate,Pre_1_NOx_Ratio,Post_1_NOx_Ratio),
    by = Cluster, # split table by group
    missing = "ifany",
    digits = everything() ~ c(1,2)
  ) %>%
  add_overall() %>%
  add_n() %>% # add column with total number of non-missing observations
  add_p() %>% # test for a difference between groups
 # modify_header(label = "**Basic Demographics**") %>% # update the column header %>%
  bold_labels()
table


table2 <- 
  FinalData %>%
    tbl_summary(
    include = c(SubCluster,
               Pre_1_Nitrite,Post_1_Nitrite,
                  Pre_1_Nitrate,Post_1_Nitrate,Pre_1_NOx_Ratio,Post_1_NOx_Ratio),
    by = SubCluster, # split table by group
    missing = "ifany",
    digits = everything() ~ c(1,2)
  ) %>%
  add_overall() %>%
  add_n() %>% # add column with total number of non-missing observations
  add_p() %>% # test for a difference between groups
 # modify_header(label = "**Basic Demographics**") %>% # update the column header %>%
  bold_labels()
table2


ggplot(FinalData, aes(x = Cluster, y = Pre_1_NOx_Ratio)) +
  geom_boxplot() +
  geom_jitter()

ggplot(FinalData, aes(x = SubCluster, y = Pre_1_NOx_Ratio)) +
  geom_boxplot() +
  geom_jitter()
```

### FENO
```{r}
table <- 
  FinalData %>%
  #filter(!Subject_ID %in% c(13754,13822)) %>%
    tbl_summary(
    include = c(Cluster,
               average_feno),
    by = Cluster, # split table by group
    missing = "ifany",
    digits = everything() ~ c(1,2),
    statistic = list(all_continuous() ~ "{mean} ({sd})")
  ) %>%
  add_overall() %>%
  add_n() %>% # add column with total number of non-missing observations
  add_p(test = all_continuous() ~ "t.test") %>% # test for a difference between groups
 # modify_header(label = "**Basic Demographics**") %>% # update the column header %>%
  bold_labels()
table


table2 <- 
  FinalData %>%
  #filter(!Subject_ID %in% c(13754,13822)) %>%
    tbl_summary(
    include = c(SubCluster,
               average_feno),
    by = SubCluster, # split table by group
    missing = "ifany",
    digits = everything() ~ c(1,2),
    statistic = list(all_continuous() ~ "{mean} ({sd})")
  ) %>%
  add_overall() %>%
  add_n() %>% # add column with total number of non-missing observations
  add_p() %>% # test for a difference between groups
 # modify_header(label = "**Basic Demographics**") %>% # update the column header %>%
  bold_labels()
table2


FinalData %>%
  #filter(!Subject_ID %in% c(13754,13822)) %>%
  ggplot(aes(x = Cluster, y = average_feno)) +
  geom_boxplot(outliers = F) +
  geom_jitter()
FinalData %>%
 # filter(!Subject_ID %in% c(13754,13822)) %>%
  ggplot(aes(x = SubCluster, y = average_feno)) +
  geom_boxplot(outliers = F) +
  geom_jitter()
```


### Demos and Deployments 

```{r}
table <- 
  FinalData %>%
    tbl_summary(
    include = c(Cluster,
               "age", "bmi", "sex", 'race', "ethnicity", 
"Smoking_status",Smoking_simple,Pack_years, "mMRC",'shortness_of_breath','symptoms_4', "total_deployment_days", "years_since_first_deploy", 
"years_since_last_deploy"),
   label = list(
      ethnicity_GLI = 'ethnicity',
      Cigarettes_100 = 'ever smoker',
      mMRC = 'mMRC',
      symptoms_4 = 'Current shortness of breath?'
    ),
    statistic = list(all_continuous() ~ "{mean} ({sd})"),
    by = Cluster, # split table by group
    missing = "ifany",
    digits = everything() ~ c(1,2)

  ) %>%
  add_overall() %>%
  add_n() %>% # add column with total number of non-missing observations
  add_p() %>% # test for a difference between groups
 # modify_header(label = "**Basic Demographics**") %>% # update the column header %>%
  bold_labels()
table


table2 <- 
  FinalData %>%
    tbl_summary(
    include = c(SubCluster,
               "age", "bmi", "sex", 'race', "ethnicity", 
"Smoking_status",Smoking_simple,Pack_years, "mMRC",'shortness_of_breath','symptoms_4', "total_deployment_days", "years_since_first_deploy", 
"years_since_last_deploy"),
    by = SubCluster, # split table by group
    missing = "ifany",
    statistic = list(all_continuous() ~ "{mean} ({sd})"),
    digits = everything() ~ c(1,2)
  ) %>%
  add_overall() %>%
  add_n() %>% # add column with total number of non-missing observations
  add_p() %>% # test for a difference between groups
 # modify_header(label = "**Basic Demographics**") %>% # update the column header %>%
  bold_labels()
table2


```


```{r}
#table above defaults to non-parametric test. can confirm or run parametric test with lm below:

model <- lm(age ~ Cluster, data = FinalData)
summary(model)
emm <- emmeans(model, ~ Cluster, type ='response')
comparisons <- pairs(emm, type = 'response')
summary(comparisons, adjust = 'none')


model <- lm(bmi ~ Cluster, data = FinalData)
summary(model)
emm <- emmeans(model, ~ Cluster)
comparisons <- pairs(emm)
summary(comparisons, adjust = 'none')


model <- lm(years_since_first_deploy ~ Cluster, data = FinalData)
summary(model)
emm <- emmeans(model, ~ Cluster)
comparisons <- pairs(emm)
summary(comparisons, adjust = 'none')
```


### Symptoms
```{r}
table <- 
  FinalData %>%
    tbl_summary(
    include = c(Cluster,
         NHIS_1,NHIS_2,NHIS_3,NHIS_4,NHIS_5),
       label = list(
      NHIS_1 = 'Difficulty running or jogging 1 mile on a level surface',
      NHIS_2 = 'Difficulty walking on a level surface for one mile',
      NHIS_3 = 'Difficulty walking a 1/4 of a mile (about 3 city blocks)',
      NHIS_4 = 'Difficulty walking up a hill or incline',
      NHIS_5 = 'Difficulty walking up 10 steps or climb a flight of stairs'
    ),
    by = Cluster, # split table by group
    missing = "ifany",
    digits = everything() ~ c(1,2)
  ) %>%
  add_overall() %>%
  add_n() %>% # add column with total number of non-missing observations
  add_p() %>% # test for a difference between groups
 # modify_header(label = "**Basic Demographics**") %>% # update the column header %>%
  bold_labels()
table


table2 <- 
  FinalData %>%
    tbl_summary(
    include = c(SubCluster,
         NHIS_1,NHIS_2,NHIS_3,NHIS_4,NHIS_5),
       label = list(
      NHIS_1 = 'Difficulty running or jogging 1 mile on a level surface',
      NHIS_2 = 'Difficulty walking on a level surface for one mile',
      NHIS_3 = 'Difficulty walking a 1/4 of a mile (about 3 city blocks)',
      NHIS_4 = 'Difficulty walking up a hill or incline',
      NHIS_5 = 'Difficulty walking up 10 steps or climb a flight of stairs'
    ),
    by = SubCluster, # split table by group
    missing = "ifany",
    digits = everything() ~ c(1,2)
  ) %>%
  add_overall() %>%
  add_n() %>% # add column with total number of non-missing observations
  add_p() %>% # test for a difference between groups
 # modify_header(label = "**Basic Demographics**") %>% # update the column header %>%
  bold_labels()
table2


table <- 
  FinalData %>%
    tbl_summary(
    include = c(Cluster,
         "symptoms_1", "symptoms_2", "symptoms_3", "symptoms_5","symptoms_9"),
   label = list(
      symptoms_1 = 'Current cough for more than 3 weeks',
      symptoms_2 = 'Current sputum or phlegm production ',
      symptoms_3 = 'Current wheezing or whistling in the chest',
      symptoms_5 = 'Current decreased ability to exercise',
      symptoms_9 = 'Current chronic sinus infection/sinusitis'
    ),
    by = Cluster, # split table by group
    missing = "ifany",
    digits = everything() ~ c(1,2)
  ) %>%
  add_overall() %>%
  add_n() %>% # add column with total number of non-missing observations
  add_p() %>% # test for a difference between groups
 # modify_header(label = "**Basic Demographics**") %>% # update the column header %>%
  bold_labels()
table


table2 <- 
  FinalData %>%
    tbl_summary(
    include = c(SubCluster,
         "symptoms_1", "symptoms_2", "symptoms_3", "symptoms_5","symptoms_9"),
   label = list(
      symptoms_1 = 'Current cough for more than 3 weeks',
      symptoms_2 = 'Current sputum or phlegm production ',
      symptoms_3 = 'Current wheezing or whistling in the chest',
      symptoms_5 = 'Current decreased ability to exercise',
      symptoms_9 = 'Current chronic sinus infection/sinusitis'
    ),
    by = SubCluster, # split table by group
    missing = "ifany",
    digits = everything() ~ c(1,2)
  ) %>%
  add_overall() %>%
  add_n() %>% # add column with total number of non-missing observations
  add_p() %>% # test for a difference between groups
 # modify_header(label = "**Basic Demographics**") %>% # update the column header %>%
  bold_labels()
table2


```


### SQRG
```{r}

table <- 
  FinalData %>%
    tbl_summary(
    include = c(Cluster,
              symptom_component_score, activity_component_score, impact_component_score, total_component_score),
    by = Cluster, # split table by group
    missing = "ifany",
    statistic = list(all_continuous() ~ "{mean} ({sd})"),
    digits = everything() ~ c(1,2)
    
  ) %>%
  add_overall() %>%
  add_n() %>% # add column with total number of non-missing observations
  add_p() %>% # test for a difference between groups
 # modify_header(label = "**Basic Demographics**") %>% # update the column header %>%
  bold_labels()
table


table2 <- 
  FinalData %>%
    tbl_summary(
    include = c(SubCluster,
              symptom_component_score, activity_component_score, impact_component_score, total_component_score),
    by = SubCluster, # split table by group
    missing = "ifany",
    statistic = list(all_continuous() ~ "{mean} ({sd})"),
    digits = everything() ~ c(1,2)
  ) %>%
  add_overall() %>%
  add_n() %>% # add column with total number of non-missing observations
  add_p() %>% # test for a difference between groups
 # modify_header(label = "**Basic Demographics**") %>% # update the column header %>%
  bold_labels()
table2


```

```{r}
#table above defaults to non-parametric test. can confirm or run parametric test with lm below:

model <- lm(symptom_component_score ~ Cluster, data = FinalData)
summary(model)
emm <- emmeans(model, ~ Cluster, type ='response')
comparisons <- pairs(emm, type = 'response')
summary(comparisons, adjust = 'none')


model <- lm(activity_component_score ~ Cluster, data = FinalData)
summary(model)
emm <- emmeans(model, ~ Cluster, type ='response')
comparisons <- pairs(emm, type = 'response')
summary(comparisons, adjust = 'none')


model <- lm(impact_component_score ~ Cluster, data = FinalData)
summary(model)
emm <- emmeans(model, ~ Cluster, type ='response')
comparisons <- pairs(emm, type = 'response')
summary(comparisons, adjust = 'none')


model <- lm(total_component_score ~ Cluster, data = FinalData)
summary(model)
emm <- emmeans(model, ~ Cluster, type ='response')
comparisons <- pairs(emm, type = 'response')
summary(comparisons, adjust = 'none')

```

### Exposures 
```{r}
table <- 
  FinalData %>%
    tbl_summary(
    include = c(Cluster,
         burnpit,burnpit_duties,blast_ied,breath_smoke,breath_vehicle,refueling,duststorms),
    label = list(
      burnpit = 'Near a burn pit, close enough to see smoke',
      burnpit_duties = 'Duties included the burn pit ',
      blast_ied = 'Close enough to feel the blast of an IED (improvised explosive device) or other explosive device',
      breath_smoke = 'Near heavy smoke from weapons, markers or other combat items that made breathing difficult',
      breath_vehicle = 'In a convoy or other vehicle operations one or more times per week where you felt you breathed in large amounts of dust or vehicle exhaust fumes',
      refueling = 'Performed refueling operations on a daily basis',
      duststorms = 'Experienced dust storms during deployment'
    ),
    by = Cluster, # split table by group
    missing = "ifany",
    digits = everything() ~ c(1,2)
  ) %>%
  add_overall() %>%
  add_n() %>% # add column with total number of non-missing observations
  add_p() %>% # test for a difference between groups
 # modify_header(label = "**Basic Demographics**") %>% # update the column header %>%
  bold_labels()
table


table2 <- 
  FinalData %>%
    tbl_summary(
    include = c(SubCluster,
         burnpit,burnpit_duties,blast_ied,breath_smoke,breath_vehicle,refueling,duststorms),
    label = list(
      burnpit = 'Near a burn pit, close enough to see smoke',
      burnpit_duties = 'Duties included the burn pit ',
      blast_ied = 'Close enough to feel the blast of an IED (improvised explosive device) or other explosive device',
      breath_smoke = 'Near heavy smoke from weapons, markers or other combat items that made breathing difficult',
      breath_vehicle = 'In a convoy or other vehicle operations one or more times per week where you felt you breathed in large amounts of dust or vehicle exhaust fumes',
      refueling = 'Performed refueling operations on a daily basis',
      duststorms = 'Experienced dust storms during deployment'
    ),
    by = SubCluster, # split table by group
    missing = "ifany",
    digits = everything() ~ c(1,2)
  ) %>%
  add_overall() %>%
  add_n() %>% # add column with total number of non-missing observations
  add_p() %>% # test for a difference between groups
 # modify_header(label = "**Basic Demographics**") %>% # update the column header %>%
  bold_labels()
table2


```

### PFT and DLcO 
```{r}
table <- 
  FinalData %>%
    tbl_summary(
    include = c(Cluster,
                "fvcPreBD_pp_GLI_Initial", "fev1PreBD_pp_GLI_Initial",
                "fev1fvc.prebd_Initial", "dlco_ppHgbCorr_GLI_Initial",'dlco_ppHgbCorr_CMCotes_Initial',
                "rv_pp", "tlc_pp",rvtlc_Initial,'rvtlc_pp','FVCDLCO_gli','FVCDLCO_CM'),
    label = list(
      fvcPreBD_pp_GLI_Initial = '% Predicted FVC',
      fev1PreBD_pp_GLI_Initial = '% Predicted FEV1',
      fev1fvc.prebd_Initial = '% FEV1/FVC',
      dlco_ppHgbCorr_GLI_Initial = '% Predicted DLco - GLI',
      dlco_ppHgbCorr_CMCotes_Initial = '% Predicted DLco - CrapoMorris',
      rv_pp = '% Predicted RV',
      tlc_pp = '% Predicted TLC',
      rvtlc_pp = '% Predicted RV/TLC'
    ),
    by = Cluster, # split table by group
    missing = "ifany",
    digits = everything() ~ c(1,2),
    statistic = list(all_continuous() ~ "{mean} ({sd})")
  ) %>%
  add_overall() %>%
  add_n() %>% # add column with total number of non-missing observations
  add_p(test = all_continuous() ~ "t.test") %>% # test for a difference between groups
 # modify_header(label = "**Basic Demographics**") %>% # update the column header %>%
  bold_labels()
table


table2 <- 
  FinalData %>%
    tbl_summary(
    include = c(SubCluster,
                "fvcPreBD_pp_GLI_Initial", "fev1PreBD_pp_GLI_Initial",
                "fev1fvc.prebd_Initial", "dlco_ppHgbCorr_GLI_Initial",'dlco_ppHgbCorr_CMCotes_Initial',
                "rv_pp", "tlc_pp",'rvtlc_pp','FVCDLCO_gli','FVCDLCO_CM'),
    label = list(
      fvcPreBD_pp_GLI_Initial = '% Predicted FVC',
      fev1PreBD_pp_GLI_Initial = '% Predicted FEV1',
      fev1fvc.prebd_Initial = '% FEV1/FVC',
      dlco_ppHgbCorr_GLI_Initial = '% Predicted DLco - GLI',
      dlco_ppHgbCorr_CMCotes_Initial = '% Predicted DLco - CrapoMorris',
      rv_pp = '% Predicted RV',
      tlc_pp = '% Predicted TLC',
      rvtlc_pp = '% Predicted RV/TLC'
    ),
    by = SubCluster, # split table by group
    missing = "ifany",
    digits = everything() ~ c(1,2),
    statistic = list(all_continuous() ~ "{mean} ({sd})")
  ) %>%
  add_overall() %>%
  add_n() %>% # add column with total number of non-missing observations
  add_p() %>% # test for a difference between groups
 # modify_header(label = "**Basic Demographics**") %>% # update the column header %>%
  bold_labels()
table2


```

"fvcPreBD_pp_GLI_Initial", "fev1PreBD_pp_GLI_Initial","fev1fvc.prebd_Initial", "dlco_ppHgbCorr_GLI_Initial","rv_pp", "tlc_pp",rvtlc_Initial,average_feno

```{r}
#linear models adjusting for smoking and pack years
model <- lm(fvcPreBD_pp_GLI_Initial ~ Cluster + Smoking_simple, data = FinalData)
summary(model)
emm <- emmeans(model, specs = ~ Cluster)
emm
pairs <- pairs(emm)
pairs
effect <- eff_size(pairs, sigma = sigma(model),edf = df.residual(model),method = "identity")
print(summary(effect))
```

```{r}
#linear models adjusting for smoking and pack years
model <- lm(fev1PreBD_pp_GLI_Initial ~ Cluster + Smoking_simple, data = FinalData)
summary(model)
emm <- emmeans(model, specs = ~ Cluster)
emm
pairs <- pairs(emm)
pairs
effect <- eff_size(pairs, sigma = sigma(model),edf = df.residual(model),method = "identity")
print(summary(effect))
```

```{r}
#linear models adjusting for smoking and pack years
model <- lm(fev1fvc.prebd_Initial ~ Cluster + Smoking_simple, data = FinalData)
summary(model)
emm <- emmeans(model, specs = ~ Cluster)
emm
pairs <- pairs(emm)
pairs
effect <- eff_size(pairs, sigma = sigma(model),edf = df.residual(model),method = "identity")
print(summary(effect))
```

```{r}
#linear models adjusting for smoking and pack years
model <- lm(dlco_ppHgbCorr_GLI_Initial ~ Cluster + Smoking_simple, data = FinalData)
summary(model)
emm <- emmeans(model, specs = ~ Cluster)
emm
pairs <- pairs(emm)
pairs
effect <- eff_size(pairs, sigma = sigma(model),edf = df.residual(model),method = "identity")
print(summary(effect))
```

```{r}
#linear models adjusting for smoking and pack years
model <- lm(rv_pp ~ Cluster + Smoking_simple, data = FinalData)
summary(model)
emm <- emmeans(model, specs = ~ Cluster)
emm
pairs <- pairs(emm)
pairs
effect <- eff_size(pairs, sigma = sigma(model),edf = df.residual(model),method = "identity")
print(summary(effect))
```

```{r}
#linear models adjusting for smoking and pack years
model <- lm(tlc_pp ~ Cluster + Smoking_simple, data = FinalData)
summary(model)
emm <- emmeans(model, specs = ~ Cluster)
emm
pairs <- pairs(emm)
pairs
effect <- eff_size(pairs, sigma = sigma(model),edf = df.residual(model),method = "identity")
print(summary(effect))
```

```{r}
#linear models adjusting for smoking and pack years
model <- lm(rvtlc_Initial ~ Cluster + Smoking_simple, data = FinalData)
summary(model)
emm <- emmeans(model, specs = ~ Cluster)
emm
pairs <- pairs(emm)
pairs
effect <- eff_size(pairs, sigma = sigma(model),edf = df.residual(model),method = "identity")
print(summary(effect))
```

```{r}
#linear models adjusting for smoking and pack years
model <- lm(average_feno ~ Cluster + Smoking_simple, data = FinalData)
summary(model)
emm <- emmeans(model, specs = ~ Cluster)
emm
pairs <- pairs(emm)
pairs
effect <- eff_size(pairs, sigma = sigma(model),edf = df.residual(model),method = "identity")
print(summary(effect))
```

### FOT 


```{r}
table <- 
  FinalData %>%
    tbl_summary(
    include = c(Cluster,
                "r5_pp_Initial", 'r20_pp_Initial','R5R20', "x5_pp_Initial", "ax_pp_Initial",
         #'r_5_value_fot_Initial','r_20_value_fot_Initial','r_5_20_value_fot_Initial',
        # 'x_5_value_fot_Initial','x_20_value_fot_Initial','ax_value_fot_Initial'
        ),
    
    label = list(
      r5_pp_Initial = '% Predicted R5',
      r20_pp_Initial = '% Predicted R20',
      R5R20 = '% R5-R20',
      x5_pp_Initial = '% Predicted X5',
      ax_pp_Initial = '% Predicted AX'
     
    ),
    #statistic = list(all_continuous() ~ "{mean} ({sd})"),
    by = Cluster, # split table by group
    missing = "ifany",
    digits = everything() ~ c(1,2),
    statistic = list(all_continuous() ~ "{mean} ({sd})")
  ) %>%
  add_overall() %>%
  add_n() %>% # add column with total number of non-missing observations
  add_p(test = all_continuous() ~ "t.test") %>% # test for a difference between groups
 # modify_header(label = "**Basic Demographics**") %>% # update the column header %>%
  bold_labels()
table


table2 <- 
  FinalData %>%
    tbl_summary(
    include = c(SubCluster,
                "r5_pp_Initial", "R5R20", 'r20_pp_Initial',"x5_pp_Initial", "ax_pp_Initial",
         #'r_5_value_fot_Initial','r_20_value_fot_Initial','r_5_20_value_fot_Initial',
        # 'x_5_value_fot_Initial','x_20_value_fot_Initial','ax_value_fot_Initial'
        ),
    
    label = list(
      r5_pp_Initial = '% Predicted R5',
      r20_pp_Initial = '% Predicted R20',
      R5R20 = '% R5-R20',
      x5_pp_Initial = '% Predicted X5',
      ax_pp_Initial = '% Predicted AX'
     
    ),
    statistic = list(all_continuous() ~ "{mean} ({sd})"),
    by = SubCluster, # split table by group
    missing = "ifany",
    digits = everything() ~ c(1,2)
  ) %>%
  add_overall() %>%
  add_n() %>% # add column with total number of non-missing observations
  add_p(test = all_continuous() ~ "t.test") %>% # test for a difference between groups
 # modify_header(label = "**Basic Demographics**") %>% # update the column header %>%
  bold_labels()
table2


ggplot(FinalData, aes(x = Cluster, y = r5_pp_Initial)) +
  geom_boxplot() +
  geom_jitter(width = .1)

ggplot(FinalData, aes(x = SubCluster, y = r5_pp_Initial)) +
  geom_boxplot() +
  geom_jitter(width = .1) +
  theme_bw()

ggplot(FinalData, aes(x = SubCluster, y = r20_pp_Initial)) +
  geom_boxplot() +
  geom_jitter(width = .1) +
  theme_bw()

ggplot(FinalData, aes(x = SubCluster, y = x5_pp_Initial)) +
  geom_boxplot() +
  geom_jitter(width = .1) +
  theme_bw()

ggplot(FinalData, aes(x = SubCluster, y = ax_pp_Initial)) +
  geom_boxplot() +
  geom_jitter(width = .1) +
  theme_bw()

```

"r5_pp_Initial", 'r20_pp_Initial','R5R20', "x5_pp_Initial", "ax_pp_Initial",

```{r}
#linear models adjusting for smoking and pack years
model_r5 <- lm(r5_pp_Initial ~ Cluster + Smoking_simple, data = FinalData)
summary(model_r5)
emm_r5 <- emmeans(model_r5, specs = ~ Cluster)
emm_r5
pairs_r5 <- pairs(emm_r5)
pairs_r5
effect_r5 <- eff_size(pairs_r5, sigma = sigma(model_r5),edf = df.residual(model_r5),method = "identity")
print(summary(effect_r5))

```

```{r}
#linear models adjusting for smoking and pack years
model <- lm(r20_pp_Initial ~ Cluster + Smoking_simple, data = FinalData)
summary(model)
emm <- emmeans(model, specs = ~ Cluster)
emm
pairs <- pairs(emm)
pairs
effect <- eff_size(pairs, sigma = sigma(model),edf = df.residual(model),method = "identity")
print(summary(effect))
```


```{r}
#linear models adjusting for smoking and pack years
model <- lm(R5R20 ~ Cluster + Smoking_simple, data = FinalData)
summary(model)
emm <- emmeans(model, specs = ~ Cluster)
emm
pairs <- pairs(emm)
pairs
effect <- eff_size(pairs, sigma = sigma(model),edf = df.residual(model),method = "identity")
print(summary(effect))
```

```{r}
#linear models adjusting for smoking and pack years
model <- lm(x5_pp_Initial ~ Cluster + Smoking_simple, data = FinalData)
summary(model)
emm <- emmeans(model, specs = ~ Cluster)
emm
pairs <- pairs(emm)
pairs
effect <- eff_size(pairs, sigma = sigma(model),edf = df.residual(model),method = "identity")
print(summary(effect))
```


```{r}
#linear models adjusting for smoking and pack years
model <- lm(ax_pp_Initial ~ Cluster + Smoking_simple, data = FinalData)
summary(model)
emm <- emmeans(model, specs = ~ Cluster)
emm
pairs <- pairs(emm)
pairs
effect <- eff_size(pairs, sigma = sigma(model),edf = df.residual(model),method = "identity")
print(summary(effect))
```


```{r}
pairwise.wilcox.test(FinalData$r5_pp_Initial, FinalData$SubCluster, p.adjust.method = "bonferroni")

pairwise.wilcox.test(FinalData$x5_pp_Initial, FinalData$SubCluster, p.adjust.method = "bonferroni")

pairwise.wilcox.test(FinalData$ax_pp_Initial, FinalData$SubCluster, p.adjust.method = "bonferroni")
```


```{r}
model <- lm(log10(r5_pp_Initial) ~ Cluster, data = FinalData)
summary(model)
emm <- emmeans(model, ~ Cluster, type ='response')
comparisons <- pairs(emm, type = 'response')
summary(comparisons, adjust = 'none')


model <- lm(log10(ax_pp_Initial) ~ Cluster, data = FinalData)
summary(model)
emm <- emmeans(model, ~ Cluster)
comparisons <- pairs(emm)
summary(comparisons, adjust = 'none')
```


```{r}
selectedvars <- c('r_5_value_fot_Initial',"r_6_value_fot_Initial", "r_8_value_fot_Initial", "r_10_value_fot_Initial",
                  'r_20_value_fot_Initial')

#long df
df_long <- FinalData %>%
  select('Subject_ID','SubCluster',all_of(selectedvars))%>%
  pivot_longer(cols = c(selectedvars),
               names_to = 'Variable',
               values_to = 'Value') %>%
  mutate(Variable = factor(Variable, levels= c('r_5_value_fot_Initial',"r_6_value_fot_Initial", "r_8_value_fot_Initial", "r_10_value_fot_Initial",'r_20_value_fot_Initial')))

#outliers
outliers <- df_long %>%
  group_by(SubCluster,Variable) %>%
  identify_outliers(Value)


#Plot
zz.sum<- df_long %>%
  group_by(SubCluster,Variable) %>%
  summarise(Avg = mean(Value, na.rm = T),
            SD = sd(Value, na.rm = T))
  
zz.sum %>%
ggplot(aes(x = Variable, y = Avg, color = SubCluster, group = SubCluster)) +
  geom_point()+
  geom_line() +
  geom_errorbar(aes(ymin=Avg-SD, ymax=Avg+SD), width= .3,
                position=position_dodge(0.05)) +
  theme_classic() +
  #scale_fill_manual(values = c("#758BFD","#F2E3BC")) +
  theme(axis.text.x = element_text(angle = 45, hjust = 1),
        axis.title.x = element_blank(),
        axis.title.y = element_blank(),
        legend.position = 'top') +
  labs(title = 'VO2/Kg')

```


### FMD and Echo
```{r}
table <- 
  FinalData %>%
    tbl_summary(
    include = c(Cluster,
                "FMD_cuff_Initial",'Vasodilation_Nitro_Initial', 'FMDNMD'),
                #'Strain_rest_Initial','EA_rest_Initial'),
    by = Cluster, # split table by group
    missing = "ifany",
    digits = everything() ~ c(1,2),
    statistic = list(all_continuous() ~ "{mean} ({sd})")
  ) %>%
  add_overall() %>%
  add_n() %>% # add column with total number of non-missing observations
  add_p(test = all_continuous() ~ "t.test") %>% # test for a difference between groups
 # modify_header(label = "**Basic Demographics**") %>% # update the column header %>%
  bold_labels()
table

table2 <- 
  FinalData %>%
    tbl_summary(
    include = c(SubCluster,
                "FMD_cuff_Initial",'Vasodilation_Nitro_Initial', 'FMDNMD'),
                #'Strain_rest_Initial','EA_rest_Initial'),
    by = SubCluster, # split table by group
    missing = "ifany",
    digits = everything() ~ c(1,2),
    statistic = list(all_continuous() ~ "{mean} ({sd})")
  ) %>%
  add_overall() %>%
  add_n() %>% # add column with total number of non-missing observations
  add_p() %>% # test for a difference between groups
 # modify_header(label = "**Basic Demographics**") %>% # update the column header %>%
  bold_labels()
table2

```
 "FMD_cuff_Initial",'Vasodilation_Nitro_Initial', 'FMDNMD'
 
 
```{r}
#comparing those with and without FMD data
FinalData <- FinalData %>%
  mutate(FMDcat = factor(case_when(
    is.na(FMDNMD) ~ 'No_FMD',
    !is.na(FMDNMD) ~ 'Has_FMD'
  ),levels = c('Has_FMD','No_FMD')))

table <- 
  FinalData %>%
    tbl_summary(
    include = c(FMDcat,
               "age", "bmi", "sex", 'race', "ethnicity", 
"Smoking_status",Smoking_simple,Pack_years, "mMRC",'shortness_of_breath','symptoms_4', "total_deployment_days", "years_since_first_deploy", 
"years_since_last_deploy"),
   label = list(
      ethnicity_GLI = 'ethnicity',
      Cigarettes_100 = 'ever smoker',
      mMRC = 'mMRC',
      symptoms_4 = 'Current shortness of breath?'
    ),
    statistic = list(all_continuous() ~ "{mean} ({sd})"),
    by = FMDcat, # split table by group
    missing = "ifany",
    digits = everything() ~ c(1,2)

  ) %>%
  add_overall() %>%
  add_n() %>% # add column with total number of non-missing observations
  add_p() %>% # test for a difference between groups
 # modify_header(label = "**Basic Demographics**") %>% # update the column header %>%
  bold_labels()
table


```
 
 
```{r}
#linear models adjusting for smoking and pack years
model <- lm(FMD_cuff_Initial ~ Cluster + Smoking_simple, data = FinalData)
summary(model)
emm <- emmeans(model, specs = ~ Cluster)
emm
pairs <- pairs(emm)
pairs
effect <- eff_size(pairs, sigma = sigma(model),edf = df.residual(model),method = "identity")
print(summary(effect))
```

```{r}
#linear models adjusting for smoking and pack years
model <- lm(Vasodilation_Nitro_Initial ~ Cluster + Smoking_simple, data = FinalData)
summary(model)
emm <- emmeans(model, specs = ~ Cluster)
emm
pairs <- pairs(emm)
pairs
effect <- eff_size(pairs, sigma = sigma(model),edf = df.residual(model),method = "identity")
print(summary(effect))
```

```{r}
#linear models adjusting for smoking and pack years
model <- lm(FMDNMD ~ Cluster + Smoking_simple, data = FinalData)
summary(model)
emm <- emmeans(model, specs = ~ Cluster)
emm
pairs <- pairs(emm)
pairs
effect <- eff_size(pairs, sigma = sigma(model),edf = df.residual(model),method = "identity")
print(summary(effect))
```


### CPET (Summary Vars)

```{r}
table <- 
  FinalData %>%
    tbl_summary(
    include = c(Cluster,"MaximalEffort_Initial",'Max_RPM_Initial','Max_DYSPNEA_Initial',
         'Max_VO2KG_Initial','Max_VCO2_Initial','Max_POWER_Initial','Max_RQ_Initial', 
         'Meas_VEVCO2SLOPE_Initial','Meas_VEVCO2INTERC_Initial','Meas_OUES_Initial',
         'Max_VE_Initial','Max_BR_Initial','Max_VT_Initial',
         'Max_HR_Initial','Meas_HRR_Initial','Meas_HRR1MINUTE_Initial','Max_VO2HR_Initial','Max_PSYST_Initial','Max_PDIAST_Initial',
         'Meas_VO2AT_Initial','Meas_VO2KGAT_Initial','Max_PETCO2_Initial','Max_PETO2_Initial','Max_VEVO2_Initial',
         'Max_VEVCO2_Initial','Max_SPO2_Initial'
                ),
    by = Cluster, # split table by group
    missing = "ifany",
    digits = everything() ~ c(1,2)
  ) %>%
  add_overall() %>%
  add_n() %>% # add column with total number of non-missing observations
  add_p() %>% # test for a difference between groups
  bold_labels()
table

```

```{r}

#qc plots for table above

ggplot(FinalData, aes(x = Cluster, y = Max_HR_Initial)) +
  geom_boxplot() +
  geom_jitter(width = .2)
```


### CPX Script Vars
```{r}
table <- 
  FinalData %>%
    tbl_summary(
    include = c(Cluster,'petco2_0_CPXvo2_Initial','petco2_20_CPXvo2_Initial','petco2_40_CPXvo2_Initial',
         'petco2_60_CPXvo2_Initial','petco2_80_CPXvo2_Initial', 'petco2_100_CPXvo2_Initial'
                ),
    by = Cluster, # split table by group
    missing = "ifany",
    digits = everything() ~ c(1,2)
  ) %>%
  add_overall() %>%
  add_n() %>% # add column with total number of non-missing observations
  add_p() %>% # test for a difference between groups
  bold_labels()
table
```


```{r}
selectedvars <- c('petco2_0_CPXvo2_Initial','petco2_20_CPXvo2_Initial','petco2_40_CPXvo2_Initial',
         'petco2_60_CPXvo2_Initial','petco2_80_CPXvo2_Initial', 'petco2_100_CPXvo2_Initial')

#long df
df_long <- FinalData %>%
  select('Subject_ID','Cluster',all_of(selectedvars) 
         )%>%
  pivot_longer(cols = c(selectedvars),
               names_to = 'Variable',
               values_to = 'Value') %>%
  mutate(Variable = factor(Variable, levels= c('petco2_0_CPXvo2_Initial','petco2_20_CPXvo2_Initial','petco2_40_CPXvo2_Initial',
         'petco2_60_CPXvo2_Initial','petco2_80_CPXvo2_Initial', 'petco2_100_CPXvo2_Initial')))

df_long <- df_long %>%
  filter(!is.na(Value)) %>%
  mutate(Subject_ID = as.factor(Subject_ID)) %>%
  mutate(Cluster = as.factor(Cluster))


#model using lme (nlme package)
model_lme <- lme(fixed = Value ~ Cluster * Variable,
                 random = ~ 1|Subject_ID,
                 data = df_long)
summary(model_lme)
#anova of model helps simplify to determine significance of the fixed effects in the model
anova(model_lme)

#pairwise comparisons using emmeans - effect of Blastcategory at each timepoint
emmeans_results <- emmeans(model_lme, pairwise ~ Cluster |Variable)

emmeans_df <- as.data.frame(emmeans_results$emmeans)
contrast_df <- as.data.frame(emmeans_results$contrasts)

emmeans_df %>% mutate_if(is.numeric, ~round(., 3)) %>% datatable(caption = 'emmeans', rownames = F, style = 'bootstrap')
contrast_df %>% mutate_if(is.numeric, ~round(., 3)) %>% datatable(caption = 'contrasts', rownames = F, style = 'bootstrap')
```
```{r}

#boxplot all points
df_long %>%
ggplot(aes(x = Variable, y = Value, fill = Cluster)) +
  geom_boxplot(outlier.shape = NA) +
  geom_point(alpha = .6, position = position_jitterdodge(jitter.width = .2,dodge.width = .75), show.legend = F, aes(group=Cluster)) +
  theme_classic() +
  theme(axis.text.x = element_text(angle = 45, hjust = 1),
        axis.title.x = element_blank(),
        axis.title.y = element_blank(),
        legend.position = 'top') +
  labs(title = 'PETCO2')


#Plot using summary data (raw data aggregated)
zz.sum<- df_long %>%
  group_by(Cluster,Variable) %>%
  summarise(Avg = mean(Value, na.rm = T),
            SD = sd(Value, na.rm = T))
  
zz.sum %>%
ggplot(aes(x = Variable, y = Avg, color = Cluster, group = Cluster)) +
  geom_point()+
  geom_line() +
  geom_errorbar(aes(ymin=Avg-SD, ymax=Avg+SD), width= .3,
                position=position_dodge(0.05)) +
  theme_classic() +
  #scale_fill_manual(values = c("#758BFD","#F2E3BC")) +
  theme(axis.text.x = element_text(angle = 45, hjust = 1),
        axis.title.x = element_blank(),
        axis.title.y = element_blank(),
        legend.position = 'top') +
  labs(title = 'PETCO2')

#Raw data
ggplot(df_long, aes(x = Variable, y = Value, color = Cluster, group = Subject_ID)) +
         geom_point()+
         geom_line() +
         facet_wrap(~Cluster)

#lme predicted data
df_long$predicted_lme <- predict(model_lme)
ggplot(df_long, aes(x = Variable, y = predicted_lme, color = Cluster, group = Subject_ID)) +
         geom_point()+
         geom_line() +
         facet_wrap(~Cluster)


#plot using emmeans df
emmeans_df %>%
  ggplot(aes(x = Variable, y = emmean, color = Cluster, group = Cluster)) +
  geom_point()+
  geom_line() +
  geom_errorbar(aes(ymin=emmean-SE, ymax=emmean+SE), width= .3,
                position=position_dodge(0.05)) +
  theme_classic() +
  #scale_fill_manual(values = c("#758BFD","#F2E3BC")) +
  theme(axis.text.x = element_text(angle = 45, hjust = 1),
        axis.title.x = element_blank(),
        axis.title.y = element_blank(),
        legend.position = 'top') +
  labs(title = 'PETCO2')
```
